# Supplementary material for: Short- and Long-Term Survival among Elderly Colorectal Cancer Patients in Finland, 2006–2015: A Nationwide Population-Based Registry Study
Source: Cancers (Basel). 2023 Dec 27;16(1):135. doi: 10.3390/cancers16010135 (PMC10777947; doi:10.3390/cancers16010135)
Supplement: Supplementary file 1 [file cancers-16-00135-s001.zip › Table S1.xlsx]

## Sheet: Sheet1
FCR classification		UICC TNM 1
	Definition	T	N	M	Stage
FCR 0; Unknown	The extent of cancer cannot be assessed	TX	Nx	Mx
FCR 1; Localized	Tumour i situ or tumour invades submucosa or muscularis propria	Tis, T1, T2	N0	M0	0, I
FCR 2; Non-localized, regional lymph node metastasis only	Metastasis to the local lymph node(s). Primary tumour can be localized or locally advanced, but no distant metastases are found	Any T	N1-2	M0	III
FCR 3; Metastasized further than to regional lymph nodes or invading adjacent tissues	This is an outdated class, it was used when marked on an old paper clinical form and no more specific information was available. More detailed information on tumour spread has not been reported to FCR
FCR 4; Non-localized, no information on extent	Metastasis to the local lymph node(s), but distant metastasis cannot be assessed	Any T	N1-2	Mx
FCR 5; Locally advanced, tumor invasion to adjacent tissues	Tumour invades through the muscularis propria into the subserosa or pericolorectal tissues; penetrates to the surface of the visceral peritoneum; or directly invades or is adherent to other tissues. No local lymph node metastasis or distant metastasis detected	T3-4	N0	M0	II
FCR 6; Non-localized, including distant lymph node metastasis	Distant metastasis	Any T	Any N	M1	IV
1 Union for International Cancer Control Tumour (T), Node (N) and Metastasis (M)
