# Supplementary material for: Short- and Long-Term Survival among Elderly Colorectal Cancer Patients in Finland, 2006–2015: A Nationwide Population-Based Registry Study
Source: Cancers (Basel). 2023 Dec 27;16(1):135. doi: 10.3390/cancers16010135 (PMC10777947; doi:10.3390/cancers16010135)
Supplement: Supplementary file 1 [file cancers-16-00135-s001.zip › Table S2.xlsx]

## Sheet: Sheet1
Age group	<75 years old	75–79 years old	80–84 years old	85–89 years old	≥90 years old
FCR classification²
FCR 0	75.0 (73.0–77.0)	60.8 (56.5–65.1)	56.2 (52.3–60.1)	35.3 (30.2–40.4)	12.9 (7.4–18.4)
FCR 1	95.4 (94.6–96.2)	90.6 (88.2–93.0)	81.2 (77.7–84.7)	68.8 (63.1–74.5)	47.3 (34.6–60.0)
FCR 2	70.2 (68.2–72.2)	61.6 (56.7–66.5)	50.6 (45.1–56.1)	47.4 (39.8–55.0)	38.0 (18.0–58.0)
FCR 3	47.8 (45.8–49.8)	43.6 (40.3–46.9)	37.8 (34.3–41.3)	27.8 (23.3–32.3)	19.1 (11.8–26.4)
FCR 4	56.0 (52.1–59.9)	48.9 (41.5–56.3)	44.2 (36.9–51.5)	35.4 (26.2–44.6)	15.8 (5.0–26.6)
FCR 5	85.9 (84.1–87.7)	75.5 (70.8–80.2)	73.0 (67.7–78.3)	68.2 (60.9–75.5)	65.3 (53.9–76.7)
FCR 6	17.8 (15.6–20.0)	4.8 (1.7–7.9)	5.6 (2.1–9.1)	2.1 (0.0–4.8)	7.4 (0.0–15.4)
All patients	66.6 (65.8–67.4)	59.1 (57.3–60.9)	52.8 (51.0–54.6)	42.2 (39.8–44.6)	25.4 (21.5–29.3)
Abbreviations: ¹ CI, confidence interval. ² FCR, Finnish Cancer Registry classes: 0, unknown; 1, localized; 2, non-localized with only
regional lymph node metastasis; 3, metastasized further than to regional lymph nodes or invading adjacent tissues;
4, non-localized with no information on extent; 5, locally advanced with tumor invading adjacent tissues; and 6, non-localized
including distant lymph node metastasis.
