# Supplementary material for: Short- and Long-Term Survival among Elderly Colorectal Cancer Patients in Finland, 2006–2015: A Nationwide Population-Based Registry Study
Source: Cancers (Basel). 2023 Dec 27;16(1):135. doi: 10.3390/cancers16010135 (PMC10777947; doi:10.3390/cancers16010135)
Supplement: Supplementary file 1 [file cancers-16-00135-s001.zip › Table S3.xlsx]

## Sheet: Table S3
Age group	<75 years old	75–79 years old	80–84 years old	85–89 years old	≥90 years old
		A
FCR classification²
FCR 0	78.0 (73.9–82.1)	71.6 (64.0–79.2)	66.0 (59.3–72.7)	39.9 (30.1–49.7)	27.5 (14.0–41.0)
FCR 1	95.1 (93.3–96.9)	92.7 (89.0–96.4)	83.1 (77.8–88.4)	77.6 (69.2–86.0)	46.5 (26.5–66.5)
FCR 2	63.3 (59.4–67.2)	57.2 (49.4–65.0)	55.7 (47.3–64.1)	51.3 (40.7–61.9)	43.2 (24.0–62.4)
FCR 3	50.9 (47.6–54.2)	46.5 (41.2–51.8)	41.1 (35.6–46.6)	40.0 (32.4–47.6)	22.3 (11.1–33.5)
FCR 4	50.9 (44.0–57.8)	47.7 (35.7–59.7)	41.7 (30.3–53.1)	37.3 (25.7–48.9)	10.2 (0.0–23.1)
FCR 5	87.6 (84.5–90.7)	83.5 (76.8–90.2)	83.2 (76.7–89.7)	79.9 (71.3–88.5)	63.9 (48.0–79.8)
FCR 6	13.4 (9.7–17.1)	1.7 (0.0–4.8)	6.2 (0.5–11.9)	0.0	0.0
All patients	64.2 (62.6–65.8)	61.1 (58.4–63.8)	57.9 (55.0–60.8)	49.4 (45.7–53.1)	33.0 (26.5–39.5)
		B
FCR 0	73.9 (69.2–78.6)	65.6 (56.0–75.2)	59.2 (50.6–67.8)	36.6 (24.3–48.9)	17.5 (0.6–34.4)
FCR 1	96.5 (94.9–98.1)	94.0 (90.1–97.9)	73.9 (65.7–82.1)	71.8 (60.0–83.6)	63.9 (43.9–83.9)
FCR 2	73.1 (69.2–77.0)	66.3 (57.1–75.5)	51.6 (40.4–62.8)	23.5 (4.9–42.1)	56.2 (29.0–83.4)
FCR 3	46.9 (43.2–50.6)	41.7 (35.2–48.2)	36.6 (29.2–44.0)	18.3 (11.0–25.6)	24.9 (9.6–40.2)
FCR 4	54.4 (46.0–62.8)	38.1 (14.2–62.0)	52.3 (38.4–66.2)	37.4 (18.4–56.4)	0.0
FCR 5	88.8 (86.1–91.5)	76.2 (67.6–84.8)	65.3 (54.7–75.9)	57.6 (43.7–71.5)	79.5 (48.4–92.6)
FCR 6	18.9 (14.6–23.2)	9.6 (2.5–16.7)	0.0	5.2 (0.0–15.0)	15.4 (0.0–35.0)
All patients	66.8 (65.2–68.4)	60.0 (56.7–63.3)	50.8 (46.9–54.7)	37.4 (32.1–42.7)	35.6 (27.2–44.0)
		C
FCR 0	73.5 (70.5–76.7)	51.2 (43.6–58.8)	49.7 (42.4–57.0)	33.1 (24.7–41.5)	7.2 (0.3–14.1)
FCR 1	94.9 (93.5–96.3)	86.6 (82.3–90.9)	82.9 (77.4–88.4)	60.1 (50.5–69.7)	34.5 (8.4–60.6)
FCR 2	73.6 (70.7–76.5)	62.3 (53.9–70.7)	46.3 (36.7–55.9)	52.2 (39.1–65.3)	0.0
FCR 3	48.0 (44.9–51.1)	42.5 (36.6–48.4)	36.7 (30.4–43.0)	23.4 (15.0–31.8)	5.5 (0.0–15.9)
FCR 4	59.0 (52.5–65.5)	50.4 (37.9–62.9)	54.6 (41.7–67.5)	20.1 (0.0–49.5)	12.0 (0.0–27.1)
FCR 5	83.1 (80.2–86.0)	66.4 (57.0–75.8)	63.6 (52.0–75.2)	61.4 (45.5–77.3)	61.9 (37.4–86.4)
FCR 6	21.2 (17.3–25.1)	5.1 (0.0–10.6)	6.5 (0.6–12.4)	4.1 (0.0–11.7)	15.6 (0.0–37.7)
All patients	69.0 (67.8–70.2)	57.2 (54.3–60.1)	50.5 (47.2–53.8)	39.9 (35.4–44.4)	15.1 (8.0–22.2)
Abbreviations: ¹ CI, confidence interval. ² FCR, Finnish Cancer Registry classes: 0, unknown; 1, localized; 2, non-localized with only
regional lymph node metastasis; 3, metastasized further than to regional lymph nodes or invading adjacent tissues;
4, non-localized with no information on extent; 5, locally advanced with tumor invading adjacent tissues; and 6, non-localized
including distant lymph node metastasis.
